# Supplementary material for: Marker development using SLAF-seq and whole-genome shotgun strategy to fine-map the semi-dwarf gene ari-e in barley
Source: BMC Genomics. 2016 Nov 11;17:911. doi: 10.1186/s12864-016-3247-4 (PMC5106812; doi:10.1186/s12864-016-3247-4)
Supplement: Additional file 1: — Table S1. Genetic variants of the target region. (XLS 34 kb) [file 12864_2016_3247_MOESM1_ESM.xls]

## Sheet: Sheet1
Table S1. Genetic variants of the target region
Chr	POPSEQ Phyiscal Position	Reference	Alternation	Quality	Mutation-effects
chr5H	487922974	G	A	88.0414	intergenic_region(MODIFIER||||||||||1)
chr5H	487936302	C	T	155.684	intergenic_region(MODIFIER||||||||||1)
chr5H	487944240	A	G	999	intergenic_region(MODIFIER||||||||||1)
chr5H	487946420	T	G	999	intergenic_region(MODIFIER||||||||||1)
chr5H	487946969	C	T	354.311	intergenic_region(MODIFIER||||||||||1)
chr5H	487947519	C	A	999	intergenic_region(MODIFIER||||||||||1)
chr5H	487962331	AGGGGGGGGGGGGGG	AGGGGGGGGGGG,AGGGGGGGGGGGG	999	intergenic_region(MODIFIER||||||||||1),intergenic_region(MODIFIER||||||||||2)
chr5H	487968942	C	A	999	intergenic_region(MODIFIER||||||||||1)
chr5H	487968960	G	T	999	intergenic_region(MODIFIER||||||||||1)
chr5H	487970233	G	A	999	intergenic_region(MODIFIER||||||||||1)
chr5H	487970236	G	T	999	intergenic_region(MODIFIER||||||||||1)
chr5H	487976339	G	T	149.613	intergenic_region(MODIFIER||||||||||1)
chr5H	487990239	A	T	265.24	intergenic_region(MODIFIER||||||||||1)
chr5H	487991994	GGTGGAGACGTATCACCAGCTGACGGCATAGCCCGTGGAGAC	GGTGGAGAC	999	intergenic_region(MODIFIER||||||||||1)
chr5H	487998504	G	A	999	intergenic_region(MODIFIER||||||||||1)
chr5H	487998900	G	A	183.297	intergenic_region(MODIFIER||||||||||1)
chr5H	488000197	C	T	999	intergenic_region(MODIFIER||||||||||1)
chr5H	488002363	G	C	51.0271	intergenic_region(MODIFIER||||||||||1)
chr5H	488002511	A	G	999	intergenic_region(MODIFIER||||||||||1)
chr5H	488006874	G	A	26.3922	downstream_gene_variant(MODIFIER||2636|||HORVU5HG0240700|Hv_IBSC_PGSB_v2||HORVU5HG0240700.1||1|WARNING_TRANSCRIPT_NO_START_CODON),intergenic_region(MODIFIER||||||||||1)
chr5H	488028399	A	ACT	999	intergenic_region(MODIFIER||||||||||1)
chr5H	488055795	A	G	999	intergenic_region(MODIFIER||||||||||1)
chr5H	488055885	A	G	111.515	intergenic_region(MODIFIER||||||||||1)
chr5H	488068986	C	G	140.256	intergenic_region(MODIFIER||||||||||1)
chr5H	488069163	C	T	999	intergenic_region(MODIFIER||||||||||1)
chr5H	488069209	A	G	167.027	intergenic_region(MODIFIER||||||||||1)
chr5H	488069373	A	G	999	intergenic_region(MODIFIER||||||||||1)
chr5H	488071855	A	C	999	intergenic_region(MODIFIER||||||||||1)
chr5H	488072120	C	A	999	intergenic_region(MODIFIER||||||||||1)
chr5H	488072217	T	A	161.658	intergenic_region(MODIFIER||||||||||1)
chr5H	488077397	CN	C	999	intergenic_region(MODIFIER||||||||||1)
chr5H	488079546	CCTT	C	999	intergenic_region(MODIFIER||||||||||1)
chr5H	488079561	C	G	183.938	intergenic_region(MODIFIER||||||||||1)
chr5H	488080118	GTTTTTT	GTTTTTTT	999	intergenic_region(MODIFIER||||||||||1)
chr5H	488086349	C	T	999	intergenic_region(MODIFIER||||||||||1)
chr5H	488089823	T	C	999	intergenic_region(MODIFIER||||||||||1)
chr5H	488091191	G	A	999	intergenic_region(MODIFIER||||||||||1)
chr5H	488091480	T	A	89.8498	intergenic_region(MODIFIER||||||||||1)
chr5H	488093582	G	C	999	intergenic_region(MODIFIER||||||||||1)
chr5H	488096938	G	A	999	intergenic_region(MODIFIER||||||||||1)
chr5H	488097544	TC	TCC	115.454	intergenic_region(MODIFIER||||||||||1)
chr5H	488097746	A	T	999	intergenic_region(MODIFIER||||||||||1)
chr5H	488097928	C	T	189.124	intergenic_region(MODIFIER||||||||||1)
chr5H	488106109	A	C	999	intergenic_region(MODIFIER||||||||||1)
chr5H	488112954	G	A	299.164	intergenic_region(MODIFIER||||||||||1)
chr5H	488113305	A	G	166.806	intergenic_region(MODIFIER||||||||||1)
chr5H	488113479	A	G	999	intergenic_region(MODIFIER||||||||||1)
chr5H	488114069	G	A	999	intergenic_region(MODIFIER||||||||||1)
chr5H	488116239	C	G	25.4451	intergenic_region(MODIFIER||||||||||1)
chr5H	488116475	T	A	22.6973	intergenic_region(MODIFIER||||||||||1)
chr5H	488150534	CGGGGGGGGGGGG	CGGGGGGGGGGGGGG,CGGGGGGGGGGGGG,CGGGGGGGGGGGGGGG	84.78	intergenic_region(MODIFIER||||||||||1),intergenic_region(MODIFIER||||||||||2),intergenic_region(MODIFIER||||||||||3)
chr5H	488165990	G	A	999	intergenic_region(MODIFIER||||||||||1)
chr5H	488166031	CCAC	CC	52.4811	intergenic_region(MODIFIER||||||||||1)
chr5H	488173491	T	C	98.2559	intergenic_region(MODIFIER||||||||||1)
chr5H	488173605	G	A	15.2369	intergenic_region(MODIFIER||||||||||1)
chr5H	488173776	C	G	131.269	intergenic_region(MODIFIER||||||||||1)
chr5H	488173908	G	C	100.025	intergenic_region(MODIFIER||||||||||1)
chr5H	488174035	A	G	10.9761	intergenic_region(MODIFIER||||||||||1)
chr5H	488174315	A	G	52.1123	intergenic_region(MODIFIER||||||||||1)
chr5H	488183098	C	A	251.612	intergenic_region(MODIFIER||||||||||1)
chr5H	488193255	T	C	999	intergenic_region(MODIFIER||||||||||1)
chr5H	488220046	C	T	999	intergenic_region(MODIFIER||||||||||1)
chr5H	488220991	G	A	999	intergenic_region(MODIFIER||||||||||1)
chr5H	488222001	G	A	999	intergenic_region(MODIFIER||||||||||1)
chr5H	488236389	C	T	999	intergenic_region(MODIFIER||||||||||1)
chr5H	488237587	C	T	41.756	intergenic_region(MODIFIER||||||||||1)
chr5H	488247524	C	T	163.057	intergenic_region(MODIFIER||||||||||1)
chr5H	488251495	C	T	999	intergenic_region(MODIFIER||||||||||1)
chr5H	488272558	G	A	999	intergenic_region(MODIFIER||||||||||1)
chr5H	488272598	T	C	19.7523	intergenic_region(MODIFIER||||||||||1)
chr5H	488291355	T	A	999	intergenic_region(MODIFIER||||||||||1)
chr5H	488291523	G	A	999	intergenic_region(MODIFIER||||||||||1)
chr5H	488291549	C	G	999	intergenic_region(MODIFIER||||||||||1)
chr5H	488293428	T	C	28.2631	intergenic_region(MODIFIER||||||||||1)
chr5H	488297708	C	A	182.665	intergenic_region(MODIFIER||||||||||1)
chr5H	488300364	C	T	143.108	intergenic_region(MODIFIER||||||||||1)
chr5H	488309825	A	C	999	intergenic_region(MODIFIER||||||||||1)
chr5H	488315686	T	A	32.5302	intergenic_region(MODIFIER||||||||||1)
chr5H	488315729	C	T	117.214	intergenic_region(MODIFIER||||||||||1)
chr5H	488315738	G	A	104.806	intergenic_region(MODIFIER||||||||||1)
chr5H	488315891	C	T	19.5735	intergenic_region(MODIFIER||||||||||1)
chr5H	488315907	C	T	999	intergenic_region(MODIFIER||||||||||1)
chr5H	488315960	GAA	GAAA	51.1441	intergenic_region(MODIFIER||||||||||1)
chr5H	488315973	C	G	52.0854	intergenic_region(MODIFIER||||||||||1)
chr5H	488333663	C	T	999	intergenic_region(MODIFIER||||||||||1)
chr5H	488337664	C	A	64.9649	intergenic_region(MODIFIER||||||||||1)
chr5H	488347592	T	C	85.6726	upstream_gene_variant(MODIFIER||4058|||HORVU5HG0240800|Hv_IBSC_PGSB_v2||HORVU5HG0240800.1||1),intergenic_region(MODIFIER||||||||||1)
chr5H	488347696	T	C	999	upstream_gene_variant(MODIFIER||3954|||HORVU5HG0240800|Hv_IBSC_PGSB_v2||HORVU5HG0240800.1||1),intergenic_region(MODIFIER||||||||||1)
chr5H	488347751	T	C	999	upstream_gene_variant(MODIFIER||3899|||HORVU5HG0240800|Hv_IBSC_PGSB_v2||HORVU5HG0240800.1||1),intergenic_region(MODIFIER||||||||||1)
chr5H	488357251	C	T	999	downstream_gene_variant(MODIFIER||4574|||HORVU5HG0240800|Hv_IBSC_PGSB_v2||HORVU5HG0240800.1||1),intergenic_region(MODIFIER||||||||||1)
chr5H	488357266	G	C	28.2838	downstream_gene_variant(MODIFIER||4589|||HORVU5HG0240800|Hv_IBSC_PGSB_v2||HORVU5HG0240800.1||1),intergenic_region(MODIFIER||||||||||1)
chr5H	488368467	G	A	999	downstream_gene_variant(MODIFIER||1346|||HORVU5HG0240900|Hv_IBSC_PGSB_v2||HORVU5HG0240900.3||1),intron_variant(MODIFIER|||n.*228+25C>T||HORVU5HG0241000|Hv_IBSC_PGSB_v2||HORVU5HG0241000.1|12|1|WARNING_TRANSCRIPT_NO_START_CODON)
chr5H	488368467	G	A	999	downstream_gene_variant(MODIFIER||1346|||HORVU5HG0240900|Hv_IBSC_PGSB_v2||HORVU5HG0240900.3||1),intron_variant(MODIFIER|||n.*228+25C>T||HORVU5HG0241000|Hv_IBSC_PGSB_v2||HORVU5HG0241000.1|12|1|WARNING_TRANSCRIPT_NO_START_CODON)
chr5H	488369355	G	A	999	downstream_gene_variant(MODIFIER||2234|||HORVU5HG0240900|Hv_IBSC_PGSB_v2||HORVU5HG0240900.3||1),intron_variant(MODIFIER|||n.655-61C>T||HORVU5HG0241000|Hv_IBSC_PGSB_v2||HORVU5HG0241000.1|7|1|WARNING_TRANSCRIPT_NO_START_CODON)
chr5H	488369355	G	A	999	downstream_gene_variant(MODIFIER||2234|||HORVU5HG0240900|Hv_IBSC_PGSB_v2||HORVU5HG0240900.3||1),intron_variant(MODIFIER|||n.655-61C>T||HORVU5HG0241000|Hv_IBSC_PGSB_v2||HORVU5HG0241000.1|7|1|WARNING_TRANSCRIPT_NO_START_CODON)
chr5H	488373812	G	A,C	999	upstream_gene_variant(MODIFIER||2172|||HORVU5HG0241000|Hv_IBSC_PGSB_v2||HORVU5HG0241000.1||1|WARNING_TRANSCRIPT_NO_START_CODON),upstream_gene_variant(MODIFIER||2172|||HORVU5HG0241000|Hv_IBSC_PGSB_v2||HORVU5HG0241000.1||2|WARNING_TRANSCRIPT_NO_START_CODON),intergenic_region(MODIFIER||||||||||1),intergenic_region(MODIFIER||||||||||2)
chr5H	488373827	G	C	149.127	upstream_gene_variant(MODIFIER||2187|||HORVU5HG0241000|Hv_IBSC_PGSB_v2||HORVU5HG0241000.1||1|WARNING_TRANSCRIPT_NO_START_CODON),intergenic_region(MODIFIER||||||||||1)
chr5H	488373841	GC	GCC	88.1221	upstream_gene_variant(MODIFIER||2203|||HORVU5HG0241000|Hv_IBSC_PGSB_v2||HORVU5HG0241000.1||1|WARNING_TRANSCRIPT_NO_START_CODON),intergenic_region(MODIFIER||||||||||1)
chr5H	488373880	C	T	999	upstream_gene_variant(MODIFIER||2240|||HORVU5HG0241000|Hv_IBSC_PGSB_v2||HORVU5HG0241000.1||1|WARNING_TRANSCRIPT_NO_START_CODON),intergenic_region(MODIFIER||||||||||1)
chr5H	488373890	A	T	999	upstream_gene_variant(MODIFIER||2250|||HORVU5HG0241000|Hv_IBSC_PGSB_v2||HORVU5HG0241000.1||1|WARNING_TRANSCRIPT_NO_START_CODON),intergenic_region(MODIFIER||||||||||1)
chr5H	488374803	C	T	129.35	upstream_gene_variant(MODIFIER||3163|||HORVU5HG0241000|Hv_IBSC_PGSB_v2||HORVU5HG0241000.1||1|WARNING_TRANSCRIPT_NO_START_CODON),intergenic_region(MODIFIER||||||||||1)
chr5H	488374808	C	G	58.6776	upstream_gene_variant(MODIFIER||3168|||HORVU5HG0241000|Hv_IBSC_PGSB_v2||HORVU5HG0241000.1||1|WARNING_TRANSCRIPT_NO_START_CODON),intergenic_region(MODIFIER||||||||||1)
chr5H	488387436	C	G	106.654	intergenic_region(MODIFIER||||||||||1)
chr5H	488415011	A	C	20.6938	intergenic_region(MODIFIER||||||||||1)
chr5H	488415228	T	G	49.3849	intergenic_region(MODIFIER||||||||||1)
chr5H	488415258	GA	G	53.782	intergenic_region(MODIFIER||||||||||1)
chr5H	488416001	C	T	138.452	intergenic_region(MODIFIER||||||||||1)
chr5H	488416299	G	T	79.4579	intergenic_region(MODIFIER||||||||||1)
chr5H	488416987	G	A	999	intergenic_region(MODIFIER||||||||||1)
chr5H	488418455	A	G	999	intergenic_region(MODIFIER||||||||||1)
chr5H	488419755	C	T	61.8267	intergenic_region(MODIFIER||||||||||1)
chr5H	488420310	T	C	65.4887	intergenic_region(MODIFIER||||||||||1)
chr5H	488420347	C	G	999	intergenic_region(MODIFIER||||||||||1)
chr5H	488425987	C	T	178.735	intergenic_region(MODIFIER||||||||||1)
chr5H	488438819	T	C	999	intergenic_region(MODIFIER||||||||||1)
chr5H	488438866	A	T,C	146.145	intergenic_region(MODIFIER||||||||||1),intergenic_region(MODIFIER||||||||||2)
chr5H	488440469	CGAG	CG	140.569	intergenic_region(MODIFIER||||||||||1)
chr5H	488440489	A	T	138.579	intergenic_region(MODIFIER||||||||||1)
chr5H	488440502	T	C	999	intergenic_region(MODIFIER||||||||||1)
chr5H	488447290	G	C	27.6709	intergenic_region(MODIFIER||||||||||1)
chr5H	488447515	C	T	19.8201	intergenic_region(MODIFIER||||||||||1)
Note: Variants in the upstream or downstream of the predicted genes were marked in bold.
