# Supplementary material for: Marker development using SLAF-seq and whole-genome shotgun strategy to fine-map the semi-dwarf gene ari-e in barley
Source: BMC Genomics. 2016 Nov 11;17:911. doi: 10.1186/s12864-016-3247-4 (PMC5106812; doi:10.1186/s12864-016-3247-4)
Supplement: Additional file 2: — Table S2. Oligonucleotide sequences used in qRT-PCR assays. (XLS 18 kb) [file 12864_2016_3247_MOESM2_ESM.xls]

## Sheet: Sheet1
Table S2. Oligonucleotide sequences used in qRT-PCR assays
Primers	Sequence	size
HvActin-F	TGTTCCCAGGTATCGCTGAC	185 bp
HvActin-R	GCCAGACTCGTCGTACTCATC
GAPDH-F	TGTCCATGCCATGACTGCAA	105 bp
GAPDH-R	CCAGTGCTGCTTGGAATGATG
HORVU5HG0240600.1-F	CTGAAAAACTGTGTGTCCGTGA	75 bp
HORVU5HG0240600.1-R	CAACCTTCTGTACGTAAATGCCT
HORVU5HG0240700.1-F	GGATAGCAACTAACTACACCGACAT	107 bp
HORVU5HG0240700.1-R	GCACTTCTGTGAGATGTGAGGC
HORVU5HG0240800.1-F	TTTCCGATTCTATTAGAGCATCTCT	97 bp
HORVU5HG0240800.1-R	TTACGGGTTTGTTTTGTTTGG
HORVU5HG0240900.1-F	ATTGTTGAGCAAGAGGAAGACC	130 bp
HORVU5HG0240900.1-R	AGAGTTCCCCACCTATCACATC
HORVU5HG0241000.1-F	TAGTCCGTAAAGGCAATGAAGC	190 bp
HORVU5HG0241000.1-R	AGGGTCAACTCCGCAACAA
